# Supplementary material for: Investigating Adherence to COVID-19 Vaccination and Serum Antibody Concentration among Hospital Workers—The Experience of an Italian Private Hospital
Source: Vaccines (Basel). 2021 Nov 16;9(11):1332. doi: 10.3390/vaccines9111332 (PMC8625988; doi:10.3390/vaccines9111332)
Supplement: Supplementary file 1 [file vaccines-09-01332-s001.zip]

Archive with 1 entries (1 files):
- vaccines-1441831-supplementary.pdf
